# Supplementary material for: cAMP-Mediated Modulation of Functions of Green- and Blue-Sensitive Cones in Zebrafish
Source: Int J Mol Sci. 2025 Aug 15;26(16):7882. doi: 10.3390/ijms26167882 (PMC12386505; doi:10.3390/ijms26167882)
Supplement: Supplementary file 1 [file ijms-26-07882-s001.zip]

Archive with 1 entries (1 files):
- ijms-3796309-supplementary.pdf
